# Supplementary material for: Spinyhead Croaker Germ Cells Gene dnd Visualizes Primordial Germ Cells in Medaka
Source: Life (Basel). 2022 Aug 12;12(8):1226. doi: 10.3390/life12081226 (PMC9409898; doi:10.3390/life12081226)
Supplement: Supplementary file 1 [file life-12-01226-s001.zip]

Archive with 1 entries (1 files):
- life-1828734-supplementary.pdf
